# Supplementary material for: ﻿Nicotianagandarela (Solanaceae), a new species of ‘tobacco’ highly endangered from the Quadrilátero Ferrífero in Brazil
Source: PhytoKeys. 2022 Feb 25;190:113–29. doi: 10.3897/phytokeys.190.76111 (PMC8897371; doi:10.3897/phytokeys.190.76111)
Supplement: XML Treatment for Nicotiana gandarela [file phytokeys.190.76111-treatment1.xml]

<!DOCTYPE tp:taxon-treatment
  PUBLIC "-//TaxonX//DTD Taxonomic Treatment Publishing DTD v0 20100105//EN" "tax-treatment-NSO.dtd">
<tp:taxon-treatment xmlns:tp="http://www.plazi.org/taxpub"><tp:treatment-meta><kwd-group><label>Taxon classification</label><kwd>
              <named-content content-type="kingdom">Plantae</named-content>
            </kwd><kwd>
              <named-content content-type="order">Solanales</named-content>
            </kwd><kwd>
              <named-content content-type="family">Solanaceae</named-content>
            </kwd></kwd-group><mixed-citation publication-type="journal"><person-group><name><surname>Augsten</surname><given-names>Mariana</given-names></name><name><surname>Meyer</surname><given-names>Pablo Burkowski</given-names></name><name><surname>Freitas</surname><given-names>Loreta B.</given-names></name><name><surname>Batista</surname><given-names>João A. N.</given-names></name><name><surname>Stehmann</surname><given-names>João Renato</given-names></name></person-group><article-title>﻿<italic><tp:taxon-name><tp:taxon-name-part taxon-name-part-type="genus" reg="Nicotiana">Nicotiana</tp:taxon-name-part><tp:taxon-name-part taxon-name-part-type="species" reg="gandarela">gandarela</tp:taxon-name-part></tp:taxon-name></italic> (<tp:taxon-name><tp:taxon-name-part taxon-name-part-type="family">Solanaceae</tp:taxon-name-part></tp:taxon-name>), a new species of ‘tobacco’ highly endangered from the Quadrilátero Ferrífero in Brazil</article-title><source>PhytoKeys</source><day>25</day><month>02</month><year>2022</year><volume>190</volume><fpage>113</fpage><lpage>129</lpage><pub-id pub-id-type="doi">10.3897/phytokeys.190.76111</pub-id></mixed-citation></tp:treatment-meta><tp:nomenclature><label>﻿</label><tp:taxon-name>
            <object-id xmlns:xlink="http://www.w3.org/1999/xlink" content-type="arpha" xlink:type="simple">86855F52-FEEE-5486-9F57-EE7A14E6B00E</object-id>
            <tp:taxon-name-part taxon-name-part-type="genus" reg="Nicotiana">Nicotiana</tp:taxon-name-part>
            <tp:taxon-name-part taxon-name-part-type="species" reg="gandarela">gandarela</tp:taxon-name-part>
            <object-id xmlns:xlink="http://www.w3.org/1999/xlink" content-type="ipni" xlink:type="simple">urn:lsid:ipni.org:names:77260722-1</object-id>
          </tp:taxon-name><tp:taxon-authority>Augsten &amp; Stehmann</tp:taxon-authority><tp:taxon-status xmlns:xlink="http://www.w3.org/1999/xlink" xlink:type="simple">sp. nov.</tp:taxon-status><xref ref-type="fig" rid="F2">Fig. 2</xref></tp:nomenclature><tp:treatment-sec sec-type="material" id="SECID0EKUAE"><title>Type.</title><p>Brazil. Minas Gerais. Santa Bárbara, André do Mato Dentro, <named-content xmlns:xlink="http://www.w3.org/1999/xlink" content-type="dwc:verbatimCoordinates" xlink:type="simple"><named-content content-type="geo-json" specific-use="{&#34;type&#34;:&#34;Point&#34;,&#34;coordinates&#34;:[-43.644167,-19.995278]}" id="NCID0ETUAE" xlink:type="simple">19°59'43"S, 43°38'39"W</named-content></named-content>, 17 Apr 2018 (fl, fr), <italic>M. Augsten &amp; J.R. Stehmann</italic> 1078 (holotype: BHCB acc.#190958 [BHCB190958!]; isotypes: ICN, RB, to be distributed).</p></tp:treatment-sec><tp:treatment-sec sec-type="diagnosis" id="SECID0E1UAE"><title>Diagnosis.</title><p><italic><tp:taxon-name><tp:taxon-name-part taxon-name-part-type="genus" reg="Nicotiana">Nicotiana</tp:taxon-name-part><tp:taxon-name-part taxon-name-part-type="species" reg="gandarela">gandarela</tp:taxon-name-part></tp:taxon-name></italic> differs from all other species of the <tp:taxon-name><tp:taxon-name-part taxon-name-part-type="genus" reg="Nicotiana">Nicotiana</tp:taxon-name-part><tp:taxon-name-part taxon-name-part-type="infraspecific-rank">sect.</tp:taxon-name-part><tp:taxon-name-part taxon-name-part-type="section" reg="Alatae">Alatae</tp:taxon-name-part></tp:taxon-name> by its short corolla tube (&lt; 15 mm), vivid red corolla limb, and unusual shaded, cave-mouth habitat.</p></tp:treatment-sec><tp:treatment-sec sec-type="description" id="SECID0EYVAE"><title>Description.</title><p>Annual herb to 0.5 m high, not branched, pubescent with multicellular, glandular trichomes. Leaves simple, rosulate, crowded, 6–21 cm long, (1.7–) 3.5–5.0 cm wide, persistent, spatulate, slightly discolorous, the blade hirsute throughout with simple, predominantly glandular hairs, long-attenuate at the base, margin sinuous, ciliate, midribs, and secondary veins visible at both surfaces, rounded or obtuse, sometimes acute, at the apex. Inflorescence scapose, paniculate, apical or lateral, composed of monochasial cymes; bracts lanceolate, 4.3 mm long, 1.0 mm wide, viscid-hirsute; pedicels 5.8–7.7 mm long. Calyx hirsute-glandular, deeply lobed, the tube 2.5 mm long, lobes 3–5 mm long, lanceolate, unequal, the apex acute. Corolla aestivation conduplicate, with folded basal petals covering the other three; tube 1.2–1.5 cm long, 3.0–3.4 mm diam., infundibuliform, not inflated at the apex, magenta, trichomes rare, opening ca. 3.4 mm; limb zygomorphic, red, cleft into widely-depressed ovate to very widely ovate lobes, patent or slightly reflexed. Stamens 5, didynamous, adnate ca. 5 mm from the base of the corolla tube, four longer, ca. 12.5 mm long, one shorter, ca. 11.4 mm long, all filaments glabrous; anthers 0.9–1.2 mm long, white, ellipsoid, pollen whitish; nectariferous disk present. Ovary slightly conical, glabrous, style ca. 9.4 mm long, stigma bilobed, green. Capsule 2-valved, included in the calyx, 6.0–7.5 mm long, 4.4–5.5 mm in diameter, ovoid, valves with incised apex. Seeds about 0.7–0.8 mm long, 0.6–6.5 mm wide, subglobose to obovoid, testa foveolate, anticlinal walls sinuous. Chromosome number unknown.</p></tp:treatment-sec><tp:treatment-sec sec-type="etymology" id="SECID0E4VAE"><title>Etymology.</title><p>The specific epithet “gandarela” is a noun in apposition and refers to Serra do Gandarela, the mountain range complex where this species is found.</p><fig id="F2" position="float" orientation="portrait"><object-id xmlns:xlink="http://www.w3.org/1999/xlink" content-type="doi" xlink:type="simple">10.3897/phytokeys.190.76111.figure2</object-id><object-id xmlns:xlink="http://www.w3.org/1999/xlink" content-type="arpha" xlink:type="simple">857F8ACE-BB11-5A27-B958-133EE9C79518</object-id><label>Figure 2.</label><caption><p><italic><tp:taxon-name><tp:taxon-name-part taxon-name-part-type="genus" reg="Nicotiana">Nicotiana</tp:taxon-name-part><tp:taxon-name-part taxon-name-part-type="species" reg="gandarela">gandarela</tp:taxon-name-part></tp:taxon-name></italic> Augsten &amp; Stehmann <bold>A</bold> peculiar habitat of the species, the shaded sites in the base of the shaded ledge <bold>B</bold> seedlings growing in the site <bold>C</bold> habit highlighting the rosulate leaves and the scapose inflorescence <bold>D, E</bold> flowers in lateral and frontal view <bold>F</bold> 2-valvate capsule with many seeds. <bold>G</bold> seed with sinuous anticlinal walls (Scanning Electron Microscopy) <bold>D–G</bold> were obtained from plants of the type population (Augsten and Stehmann 1078, BHCB). Photos by JR Stehmann.</p></caption><graphic xmlns:xlink="http://www.w3.org/1999/xlink" xlink:href="phytokeys-190-113-g002.jpg" position="float" orientation="portrait" xlink:type="simple" id="oo_650760.jpg"><uri content-type="original_file" xlink:type="simple">https://binary.pensoft.net/fig/650760</uri></graphic></fig></tp:treatment-sec><tp:treatment-sec sec-type="distribution" id="SECID0EIXAE"><title>Distribution and habitat.</title><p>The only known population of <italic><tp:taxon-name><tp:taxon-name-part taxon-name-part-type="genus" reg="Nicotiana">Nicotiana</tp:taxon-name-part><tp:taxon-name-part taxon-name-part-type="species" reg="gandarela">gandarela</tp:taxon-name-part></tp:taxon-name></italic> is at the Serra da Gandarela Mountain range, located in the northeast portion of the Quadrilátero Ferrífero in the Minas Gerais Brazilian State (Fig. <xref ref-type="fig" rid="F3">3A</xref>). The species occurs in a shaded site placed under a rocky outcrop ledge that extends for about 350 m along a stream and surrounded by a forest matrix, making this area a permanent humid environment. We recognized three subpopulations, each up to 150 individuals, including many seedlings (Fig. <xref ref-type="fig" rid="F2">2B</xref>). This environment resembles an open cave, and the individuals grow in bare powdery red soil originating from rock decomposition, usually with no other species co-occurring. The habitat is unique, and no similar microhabitat exists in this geologically diverse and complex area (Instituto Prístino: Atlas Digital Geoambiental: Quadrilátero Ferrífero: Geodiversidade [<ext-link xmlns:xlink="http://www.w3.org/1999/xlink" xlink:type="simple" ext-link-type="uri" xlink:href="https://institutopristino.org.br/atlas/quadrilatero-ferrifero/">https://institutopristino.org.br/atlas/quadrilatero-ferrifero/</ext-link>]) Fig. <xref ref-type="fig" rid="F2">2A–B</xref>.</p><fig id="F3" position="float" orientation="portrait"><object-id xmlns:xlink="http://www.w3.org/1999/xlink" content-type="doi" xlink:type="simple">10.3897/phytokeys.190.76111.figure3</object-id><object-id xmlns:xlink="http://www.w3.org/1999/xlink" content-type="arpha" xlink:type="simple">B0F49B9B-3221-52A6-B25B-261065C6A333</object-id><label>Figure 3.</label><caption><p><bold>A</bold> main mountains of the Quadrilátero Ferrífero in Minas Gerais. Star indicates the <italic><tp:taxon-name><tp:taxon-name-part taxon-name-part-type="genus" reg="Nicotiana">Nicotiana</tp:taxon-name-part><tp:taxon-name-part taxon-name-part-type="species" reg="gandarela">gandarela</tp:taxon-name-part></tp:taxon-name></italic> Augsten &amp; Stehmann occurrence site <bold>B</bold> Google Earth image showing the regional landscape associated with the <italic><tp:taxon-name><tp:taxon-name-part taxon-name-part-type="genus" reg="Nicotiana">N.</tp:taxon-name-part><tp:taxon-name-part taxon-name-part-type="species" reg="gandarela">gandarela</tp:taxon-name-part></tp:taxon-name></italic> site, the forest matrix impacted by a small village, and open mining. The red lines indicate mining concessions (Instituto Prístino: Atlas Digital Geoambiental [<ext-link xmlns:xlink="http://www.w3.org/1999/xlink" xlink:type="simple" ext-link-type="uri" xlink:href="https://institutopristino.org.br/atlas/">https://institutopristino.org.br/atlas/</ext-link>]).</p></caption><graphic xmlns:xlink="http://www.w3.org/1999/xlink" xlink:href="phytokeys-190-113-g003.jpg" position="float" orientation="portrait" xlink:type="simple" id="oo_650761.jpg"><uri content-type="original_file" xlink:type="simple">https://binary.pensoft.net/fig/650761</uri></graphic></fig></tp:treatment-sec><tp:treatment-sec sec-type="phenology" id="SECID0EWZAE"><title>Phenology.</title><p><italic><tp:taxon-name><tp:taxon-name-part taxon-name-part-type="genus" reg="Nicotiana">Nicotiana</tp:taxon-name-part><tp:taxon-name-part taxon-name-part-type="species" reg="gandarela">gandarela</tp:taxon-name-part></tp:taxon-name></italic> has been collected with flowers and fruits in December and April.</p></tp:treatment-sec><tp:treatment-sec sec-type="conservation status" id="SECID0EH1AE"><title>Conservation status.</title><p>Although the single site for <italic><tp:taxon-name><tp:taxon-name-part taxon-name-part-type="genus" reg="Nicotiana">N.</tp:taxon-name-part><tp:taxon-name-part taxon-name-part-type="species" reg="gandarela">gandarela</tp:taxon-name-part></tp:taxon-name></italic> would normally suggest the species was Data Deficient (<abbrev xmlns:xlink="http://www.w3.org/1999/xlink" xlink:title="Data Deficient" id="ABBRID0EY1AE" xlink:type="simple">DD</abbrev>), the precarious nature of the region in which it grows leads us to assess it more formally. The species was preliminarily assessed as Critically Endangered – <abbrev xmlns:xlink="http://www.w3.org/1999/xlink" xlink:title="Critically Endangered" id="ABBRID0E31AE" xlink:type="simple">CR</abbrev> (B1, B2a, biii, D), mainly due to its geographic range, as the extent of occurrence (<abbrev xmlns:xlink="http://www.w3.org/1999/xlink" xlink:title="extent of occurrence" id="ABBRID0EA2AE" xlink:type="simple">EOO</abbrev>) and the area of occupancy (<abbrev xmlns:xlink="http://www.w3.org/1999/xlink" xlink:title="area of occupancy" id="ABBRID0EE2AE" xlink:type="simple">AOO</abbrev>) are smaller than 100 km<sup>2</sup> and 10 km<sup>2</sup>, respectively. The only populations of <italic><tp:taxon-name><tp:taxon-name-part taxon-name-part-type="genus" reg="Nicotiana">N.</tp:taxon-name-part><tp:taxon-name-part taxon-name-part-type="species" reg="gandarela">gandarela</tp:taxon-name-part></tp:taxon-name></italic> are located on private property and not inserted in any integral conservation unit. In addition, the Quadrilátero Ferrifero suffers from constant habitat loss (<xref ref-type="bibr" rid="B35">Salles et al. 2018</xref>) as well as strong pressures from the mining sector (<xref ref-type="bibr" rid="B37">Sonter et al. 2014</xref>) with concessions required to explore iron and gold (Instituto Prístino: Atlas Digital Geoambiental 2021 [<ext-link xmlns:xlink="http://www.w3.org/1999/xlink" xlink:type="simple" ext-link-type="uri" xlink:href="https://institutopristino.org.br/atlas/quadrilatero-ferrifero/">https://institutopristino.org.br/atlas/quadrilatero-ferrifero/</ext-link>]) (Fig. <xref ref-type="fig" rid="F3">3B</xref>).</p></tp:treatment-sec><tp:treatment-sec sec-type="Additional specimen examined" id="SECID0EI3AE"><title>Additional specimen examined.</title><p>Brazil. <bold>Minas Gerais</bold>: Santa Bárbara. André do Mato Dentro, trilha para a cachoeira, 31 Dec 2017 (fl.,fr.), <italic>D.M.G. Oliveira</italic>, <italic>P.L.Viana &amp; N.O.Mota 359</italic> (BHCB).</p></tp:treatment-sec><ref-list><ref id="B35"><mixed-citation xmlns:xlink="http://www.w3.org/1999/xlink" xlink:type="simple"><person-group><name name-style="western"><surname>Salles</surname><given-names>DM</given-names></name><name name-style="western"><surname>do Carmo</surname><given-names>FF</given-names></name><name name-style="western"><surname>Jacobi</surname><given-names>CM</given-names></name></person-group> (<year>2018</year>) <article-title>Habitat loss challenges the conservation of endemic plants in mining-targeted Brazilian mountains.</article-title><source>Environmental Conservation</source><volume>46</volume>(<issue>2</issue>): <fpage>140</fpage>–<lpage>146</lpage>. <ext-link xlink:type="simple" ext-link-type="doi" xlink:href="10.1017/S0376892918000401">https://doi.org/10.1017/S0376892918000401</ext-link></mixed-citation></ref><ref id="B37"><mixed-citation xmlns:xlink="http://www.w3.org/1999/xlink" xlink:type="simple"><person-group><name name-style="western"><surname>Sonter</surname><given-names>LJ</given-names></name><name name-style="western"><surname>Barrett</surname><given-names>DJ</given-names></name><name name-style="western"><surname>Soares-Filho</surname><given-names>BS</given-names></name><name name-style="western"><surname>Moran</surname><given-names>CJ</given-names></name></person-group> (<year>2014</year>) <article-title>Global demand for steel drives extensive land-use change in Brazil’s Iron Quadrangle.</article-title><source>Global Environmental Change</source><volume>26</volume>: <fpage>63</fpage>–<lpage>72</lpage>. <ext-link xlink:type="simple" ext-link-type="doi" xlink:href="10.1016/j.gloenvcha.2014.03.014">https://doi.org/10.1016/j.gloenvcha.2014.03.014</ext-link></mixed-citation></ref></ref-list></tp:taxon-treatment>
