# Supplementary material for: ﻿Nicotianagandarela (Solanaceae), a new species of ‘tobacco’ highly endangered from the Quadrilátero Ferrífero in Brazil
Source: PhytoKeys. 2022 Feb 25;190:113–29. doi: 10.3897/phytokeys.190.76111 (PMC8897371; doi:10.3897/phytokeys.190.76111)
Supplement: Supplementary material 1 — Table S1 [file phytokeys-190-113-s001.xlsx]

## Sheet: Planilha1
Table S1. Genbank accessions. ITS sequences from Chase et al. 2003, Plastidial sequences (trnL-F, trnS-G and ndhF) from Clarkson et al. 2004. Sequences from these work marked with an * (Nicotiana gandarela and Nicotiana mutabilis).
Species	GenBank accession number for designated region
	ITS	trnL-F	trnS-G	ndhF
Anthocercis gracilis Benth.	AJ492457	AY098672	AJ584998	AJ585858
Anthocercis littorea Labill.	-	AY098675	AJ585000	AY098708
Nicotiana acaulis Speg.	AJ492389	AJ577422	AJ584973	AJ585918
Nicotiana acuminata (Graham) Hook.	AJ492426	AJ577428	AJ584979	AJ585924
Nicotiana africana Merxm.	AJ492393	AJ577448	AJ585022	AJ585943
Nicotiana alata Link and Otto	AJ492424	AJ577436	AJ584987	AJ585932
Nicotiana amplexicaulis N.T. Burb.	AJ492394	AJ577444	AJ584995	AJ585940
Nicotiana arentsii Goodsp.	AJ492437	AJ577415	AJ584966	AJ585911
Nicotiana attenuata Torrey ex S. Wats.	AJ492427	AJ577401	AJ584953	AJ585898
Nicotiana benavidesii Goodsp.	AJ492411	AJ577402	AJ584954	AJ585899
Nicotiana bigelovii	AJ492452	AJ577437	AJ584988	AJ585933
Nicotiana bonariensis Lehm.	AJ492382	AL577434	AJ584985	AJ585930
Nicotiana cavicola N.T. Burb	AJ492395	AJ577442	AJ584993	AJ585938
Nicotiana clevelandii A. Gray	AJ492244	AJ577429	AJ584980	AJ585925
Nicotiana cordifolia Phil.	AJ492440	AJ577430	AJ584981	AJ585926
Nicotiana corymbosa J. Rémy	AJ492388	AJ577431	AJ584982	AJ585927
Nicotiana debneyi Domin	AJ492439	AJ577403	AJ584955	AJ585900
Nicotiana exígua H.-M. Wheeler	AJ492391	AJ577445	AJ584996	AJ585941
Nicotiana forgetiana Hemsl.	AJ492419	AJ577400	AJ584952	AJ585897
Nicotiana gandarela Augsten & Stehmann*	on submission	on submission	on submission	on submission
Nicotiana glauca Graham	AJ492410	AJ577414	AJ584965	AJ585910
Nicotiana glutinosa L.	AJ492433	AJ577404	AJ584956	AJ585901
Nicotiana goodspeedii H.-M. Wheeler	AJ492401	AJ577457	AJ585031	AJ585951
Nicotiana kawakamii Y. Oyashi	AJ492445	AJ577416	AJ584967	AJ585912
Nicotiana knightiana Goodsp.	AJ492412	AJ577417	AJ584968	AJ585913
Nicotiana langsdorffii Weinm.	AJ492384	AJ577440	AJ584991	AJ585936
Nicotiana linearis Phil.	AJ492425	AJ577405	AJ584957	AJ585902
Nicotiana longiflora Cav.	AJ492385	AJ577399	AJ584951	AJ585896
Nicotiana marítima H.-M. Wheeler	AJ492404	AJ577451	AJ585025	AJ585945
Nicotiana megalosiphon Van Heurck and Müll.Arg.	AJ492392	AJ577443	AJ584994	AJ585939
Nicotiana miersii J. Rémy	AJ492429	AJ577423	AJ584974	AJ585919
Nicotiana mutabilis Stehmann & Semir*	on submission	on submission	on submission	on submission
Nicotiana nesophila I.M. Johnst.	AJ492442	AJ577441	AJ584992	AJ585937
Nicotiana noctiflora Hook.	AJ492432	AJ577424	AJ585975	AJ585920
Nicotiana nudicaulis S. Wats.	AJ492416	AJ577412	AJ584964	AJ585909
Nicotiana occidentalis H.-M. Wheeler	AJ492417	AJ577456	AJ585030	AJ585950
Nicotiana otophora Griseb.	AJ492454	AJ577418	AJ584969	AJ585915
Nicotiana palmeri A. Gray	AJ492451	AJ577406	AJ584958	AJ585903
Nicotiana paniculata L.	AJ492413	AJ577398	AJ584950	AJ585895
Nicotiana pauciflora J. Rémy	AJ492428	AJ577407	AJ584959	AJ585904
Nicotiana petunioides (Griseb.) Millán	AJ492431	AJ577425	AJ584976	AJ585921
Nicotiana plumbaginifolia Viv.	AJ492386	AJ577397	AJ584949	AJ585894
Nicotiana raimondii J.F. Macbr.	AJ492414	AJ577408	AJ584960	AJ585905
Nicotiana repanda Willd.	AJ492418	AJ577427	AJ584978	AJ585923
Nicotiana rosulata (S. Moore) Domin	AJ492405	AJ577453	AJ585026	AJ585946
Nicotiana rotundifolia Lindl.	AJ492406	AJ577453	AJ585027	AJ585947
Nicotiana rustica L.	AJ492415	AJ577439	AJ584990	AJ585935
Nicotiana solanifolia	AJ492441	AJ577433	AJ584984	AJ585929
Nicotiana stocktonii Brandegee	AJ492443	AJ577426	AJ584977	AJ585922
Nicotiana suaveolens Lehm.	AJ492438	AJ577410	AJ584962	AJ585907
Nicotiana sylvestris Speg. And Comes	AJ492423	AJ577396	AJ584948	AJ585893
Nicotiana tabacum L.	AJ492447	AJ577435	AJ584986	AJ585931
Nicotiana thyrsiflora Goodsp.	AJ492436	AJ577455	AJ585029	AJ585949
Nicotiana tomentosa Ruiz and Pav.	AJ492449	AJ577421	AJ584972	AJ585917
Nicotiana tomentosiformis Goodsp.	AJ492450	AJ577420	AJ584971	AJ585916
Nicotiana undulata Ruiz and Pav.	AJ492434	AJ577419	AJ584970	AJ585915
Nicotiana velutina H.-M. Wheeler	AJ492408	AJ577454	AJ585028	AJ585948
Nicotiana wigandioides Koch and Fintelm.	AJ492435	AJ577411	AJ584963	AJ585908
